# Supplementary material for: Gelsolin Contributes to the Motility of A375 Melanoma Cells and This Activity Is Mediated by the Fibrous Extracellular Matrix Protein Profile
Source: Cells. 2021 Jul 21;10(8):1848. doi: 10.3390/cells10081848 (PMC8394273; doi:10.3390/cells10081848)
Supplement: Supplementary file 1 [file cells-10-01848-s001.zip]

Archive with 1 entries (1 files):
- cells-1267028-supplementary.pdf
